# Supplementary material for: Chemical composition and the insecticidal activity of Aeollanthus pubescens leaf essential oil against Anopheles gambiae sensu stricto
Source: Parasit Vectors. 2021 Oct 7;14:518. doi: 10.1186/s13071-021-05012-w (PMC8499547; doi:10.1186/s13071-021-05012-w)
Supplement: Supplementary file 1 — Additional file 1: Table S1. Larval bioassay data. Table S2. Adult mosquito knockdown time following exposure to the net pieces impregnated with the essential oil. Table S3. Adult mosquito daily mortality data following exposure to the net pieces impregnated with the essential oil. [file 13071_2021_5012_MOESM1_ESM.xlsx]

## Sheet: Additional file 1_Table S1
Table S1: Larval bioassay data
Insecticide	Strains	Dose	Total	Death	Replicate	Date	Color	Symbol
Aeo-Cove	Kisumu-ref	0	100	0	1	2019-05-07	4	15
Aeo-Cove	Kisumu-ref	50	100	98	1	2019-05-07	4	15
Aeo-Cove	Kisumu-ref	40	100	87	1	2019-05-07	4	15
Aeo-Cove	Kisumu-ref	30	100	50	1	2019-05-07	4	15
Aeo-Cove	Kisumu-ref	20	100	13	1	2019-05-07	4	15
Aeo-Cove	Kisumu-ref	10	100	0	1	2019-05-07	4	15
Aeo-Cove	Kisumu-ref	0	100	0	2	2019-06-11	4	15
Aeo-Cove	Kisumu-ref	50	100	95	2	2019-06-11	4	15
Aeo-Cove	Kisumu-ref	40	100	88	2	2019-06-11	4	15
Aeo-Cove	Kisumu-ref	30	100	47	2	2019-06-11	4	15
Aeo-Cove	Kisumu-ref	20	100	10	2	2019-06-11	4	15
Aeo-Cove	Kisumu-ref	10	100	0	2	2019-06-11	4	15
Aeo-Cove	Kisumu-ref	0	100	0	3	2019-06-24	4	15
Aeo-Cove	Kisumu-ref	50	100	93	3	2019-06-24	4	15
Aeo-Cove	Kisumu-ref	40	100	80	3	2019-06-24	4	15
Aeo-Cove	Kisumu-ref	30	100	43	3	2019-06-24	4	15
Aeo-Cove	Kisumu-ref	20	100	16	3	2019-06-24	4	15
Aeo-Cove	Kisumu-ref	10	100	0	3	2019-06-24	4	15
Aeo-Cove	Acerkis	0	100	0	1	2019-05-07	8	16
Aeo-Cove	Acerkis	50	100	95	1	2019-05-07	8	16
Aeo-Cove	Acerkis	40	100	87	1	2019-05-07	8	16
Aeo-Cove	Acerkis	30	100	60	1	2019-05-07	8	16
Aeo-Cove	Acerkis	20	100	49	1	2019-05-07	8	16
Aeo-Cove	Acerkis	10	100	4	2	2019-06-11	8	16
Aeo-Cove	Acerkis	0	100	0	2	2019-06-11	8	16
Aeo-Cove	Acerkis	50	100	98	2	2019-06-11	8	16
Aeo-Cove	Acerkis	40	100	90	2	2019-06-11	8	16
Aeo-Cove	Acerkis	30	100	58	2	2019-06-11	8	16
Aeo-Cove	Acerkis	20	100	45	2	2019-06-11	8	16
Aeo-Cove	Acerkis	10	100	3	2	2019-06-11	8	16
Aeo-Cove	Acerkis	0	100	0	3	2019-06-24	8	16
Aeo-Cove	Acerkis	50	100	95	3	2019-06-24	8	16
Aeo-Cove	Acerkis	40	100	92	3	2019-06-24	8	16
Aeo-Cove	Acerkis	30	100	53	3	2019-06-24	8	16
Aeo-Cove	Acerkis	20	100	50	3	2019-06-24	8	16
Aeo-Cove	Acerkis	10	100	5	3	2019-06-24	8	16
Aeo-Cove	Kiskdr	0	100	0	1	2019-05-07	3	17
Aeo-Cove	Kiskdr	50	100	94	1	2019-05-07	3	17
Aeo-Cove	Kiskdr	40	100	89	1	2019-05-07	3	17
Aeo-Cove	Kiskdr	30	100	42	1	2019-05-07	3	17
Aeo-Cove	Kiskdr	20	100	21	1	2019-05-07	3	17
Aeo-Cove	Kiskdr	10	100	0	1	2019-05-07	3	17
Aeo-Cove	Kiskdr	0	100	0	2	2019-06-11	3	17
Aeo-Cove	Kiskdr	50	100	99	2	2019-06-11	3	17
Aeo-Cove	Kiskdr	40	100	85	2	2019-06-11	3	17
Aeo-Cove	Kiskdr	30	100	49	2	2019-06-11	3	17
Aeo-Cove	Kiskdr	20	100	15	2	2019-06-11	3	17
Aeo-Cove	Kiskdr	10	100	1	2	2019-06-11	3	17
Aeo-Cove	Kiskdr	0	100	0	3	2019-06-24	3	17
Aeo-Cove	Kiskdr	50	100	97	3	2019-06-24	3	17
Aeo-Cove	Kiskdr	40	100	88	3	2019-06-24	3	17
Aeo-Cove	Kiskdr	30	100	47	3	2019-06-24	3	17
Aeo-Cove	Kiskdr	20	100	18	3	2019-06-24	3	17
Aeo-Cove	Kiskdr	10	100	0	3	2019-06-24	3	17
ref was added to the strain name to allow the software to select this strain name as the reference strain

## Sheet: Additional file 1_Table S2
Table S2: Adult mosquito knockdown time following exposure to the net pieces impreganted with the essential oil
Strain	Dose	Time	Total	Response
Kisumu	55	3	50	0
Kisumu	55	4	50	0
Kisumu	55	5	50	0
Kisumu	55	6	50	0
Kisumu	55	15	50	15
Kisumu	55	25	50	20
Kisumu	55	30	50	35
Kisumu	55	32	50	40
Kisumu	55	35	50	45
Kisumu	55	40	50	50
Kisumu	55	120	50	50
Kisumu	55	180	50	50
Kisumu	55	240	50	50
Kisumu	55	300	50	50
Kisumu	55	360	50	50
Kisumu	55	420	50	50
Kisumu	55	480	50	50
Kisumu	55	485	50	50
Kisumu	55	490	50	50
Kisumu	55	495	50	50
Kisumu	55	600	50	50
Kisumu	55	660	50	50
Kisumu	55	720	50	50
Kisumu	55	780	50	50
Kisumu	55	820	50	50
Kisumu	55	880	50	50
Kisumu	110	3	50	0
Kisumu	110	4	50	10
Kisumu	110	5	50	28
Kisumu	110	6	50	46
Kisumu	110	7	50	50
Kisumu	110	25	50	50
Kisumu	110	30	50	50
Kisumu	110	32	50	50
Kisumu	110	35	50	50
Kisumu	110	40	50	50
Kisumu	110	120	50	50
Kisumu	110	180	50	50
Kisumu	110	240	50	50
Kisumu	110	300	50	50
Kisumu	110	360	50	50
Kisumu	110	420	50	50
Kisumu	110	480	50	50
Kisumu	110	485	50	50
Kisumu	110	490	50	50
Kisumu	110	495	50	50
Kisumu	110	600	50	50
Kisumu	110	660	50	50
Kisumu	110	720	50	50
Kisumu	110	780	50	50
Kisumu	110	820	50	50
Kisumu	110	880	50	50
Kisumu	165	3	50	10
Kisumu	165	4	50	28
Kisumu	165	5	50	42
Kisumu	165	6	50	50
Kisumu	165	15	50	50
Kisumu	165	25	50	50
Kisumu	165	30	50	50
Kisumu	165	32	50	50
Kisumu	165	35	50	50
Kisumu	165	40	50	50
Kisumu	165	120	50	50
Kisumu	165	180	50	50
Kisumu	165	240	50	50
Kisumu	165	300	50	50
Kisumu	165	360	50	50
Kisumu	165	420	50	50
Kisumu	165	480	50	50
Kisumu	165	485	50	50
Kisumu	165	490	50	50
Kisumu	165	495	50	50
Kisumu	165	600	50	50
Kisumu	165	660	50	50
Kisumu	165	720	50	50
Kisumu	165	780	50	50
Kisumu	165	820	50	50
Kisumu	165	880	50	50
Kiskdr	55	3	50	0
Kiskdr	55	4	50	0
Kiskdr	55	5	50	0
Kiskdr	55	6	50	0
Kiskdr	55	15	50	0
Kiskdr	55	25	50	0
Kiskdr	55	30	50	0
Kiskdr	55	32	50	0
Kiskdr	55	35	50	0
Kiskdr	55	40	50	0
Kiskdr	55	120	50	0
Kiskdr	55	180	50	0
Kiskdr	55	240	50	0
Kiskdr	55	300	50	0
Kiskdr	55	360	50	0
Kiskdr	55	420	50	4
Kiskdr	55	480	50	7
Kiskdr	55	485	50	8
Kiskdr	55	490	50	9
Kiskdr	55	495	50	10
Kiskdr	55	600	50	19
Kiskdr	55	660	50	34
Kiskdr	55	720	50	41
Kiskdr	55	780	50	48
Kiskdr	55	820	50	49
Kiskdr	55	880	50	50
Kiskdr	110	3	50	0
Kiskdr	110	4	50	0
Kiskdr	110	5	50	0
Kiskdr	110	6	50	0
Kiskdr	110	15	50	0
Kiskdr	110	25	50	0
Kiskdr	110	30	50	0
Kiskdr	110	32	50	0
Kiskdr	110	35	50	0
Kiskdr	110	40	50	0
Kiskdr	110	120	50	4
Kiskdr	110	180	50	16
Kiskdr	110	240	50	32
Kiskdr	110	300	50	50
Kiskdr	110	360	50	50
Kiskdr	110	420	50	50
Kiskdr	110	480	50	50
Kiskdr	110	485	50	50
Kiskdr	110	490	50	50
Kiskdr	110	495	50	50
Kiskdr	110	600	50	50
Kiskdr	110	660	50	50
Kiskdr	110	720	50	50
Kiskdr	110	780	50	50
Kiskdr	110	820	50	50
Kiskdr	110	880	50	50
Kiskdr	165	2	50	10
Kiskdr	165	3	50	30
Kiskdr	165	4	50	45
Kiskdr	165	5	50	50
Kiskdr	165	15	50	50
Kiskdr	165	25	50	50
Kiskdr	165	30	50	50
Kiskdr	165	32	50	50
Kiskdr	165	35	50	50
Kiskdr	165	40	50	50
Kiskdr	165	120	50	50
Kiskdr	165	180	50	50
Kiskdr	165	240	50	50
Kiskdr	165	300	50	50
Kiskdr	165	360	50	50
Kiskdr	165	420	50	50
Kiskdr	165	480	50	50
Kiskdr	165	485	50	50
Kiskdr	165	490	50	50
Kiskdr	165	495	50	50
Kiskdr	165	600	50	50
Kiskdr	165	660	50	50
Kiskdr	165	720	50	50
Kiskdr	165	780	50	50
Kiskdr	165	820	50	50
Kiskdr	165	880	50	50
Acerkis	55	3	50	0
Acerkis	55	4	50	0
Acerkis	55	5	50	0
Acerkis	55	6	50	0
Acerkis	55	15	50	0
Acerkis	55	25	50	0
Acerkis	55	30	50	0
Acerkis	55	32	50	0
Acerkis	55	35	50	0
Acerkis	55	40	50	0
Acerkis	55	120	50	0
Acerkis	55	180	50	0
Acerkis	55	240	50	7
Acerkis	55	300	50	24
Acerkis	55	360	50	47
Acerkis	55	420	50	50
Acerkis	55	480	50	50
Acerkis	55	485	50	50
Acerkis	55	490	50	50
Acerkis	55	495	50	50
Acerkis	55	600	50	50
Acerkis	55	660	50	50
Acerkis	55	720	50	50
Acerkis	55	780	50	50
Acerkis	55	820	50	50
Acerkis	55	880	50	50
Acerkis	110	3	50	0
Acerkis	110	4	50	10
Acerkis	110	5	50	35
Acerkis	110	6	50	45
Acerkis	110	7	50	50
Acerkis	110	25	50	50
Acerkis	110	30	50	50
Acerkis	110	32	50	50
Acerkis	110	35	50	50
Acerkis	110	40	50	50
Acerkis	110	120	50	50
Acerkis	110	180	50	50
Acerkis	110	240	50	50
Acerkis	110	300	50	50
Acerkis	110	360	50	50
Acerkis	110	420	50	50
Acerkis	110	480	50	50
Acerkis	110	485	50	50
Acerkis	110	490	50	50
Acerkis	110	495	50	50
Acerkis	110	600	50	50
Acerkis	110	660	50	50
Acerkis	110	720	50	50
Acerkis	110	780	50	50
Acerkis	110	820	50	50
Acerkis	110	880	50	50
Acerkis	165	1	50	6
Acerkis	165	2	50	32
Acerkis	165	3	50	43
Acerkis	165	4	50	50
Acerkis	165	15	50	50
Acerkis	165	25	50	50
Acerkis	165	30	50	50
Acerkis	165	32	50	50
Acerkis	165	35	50	50
Acerkis	165	40	50	50
Acerkis	165	120	50	50
Acerkis	165	180	50	50
Acerkis	165	240	50	50
Acerkis	165	300	50	50
Acerkis	165	360	50	50
Acerkis	165	420	50	50
Acerkis	165	480	50	50
Acerkis	165	485	50	50
Acerkis	165	490	50	50
Acerkis	165	495	50	50
Acerkis	165	600	50	50
Acerkis	165	660	50	50
Acerkis	165	720	50	50
Acerkis	165	780	50	50
Acerkis	165	820	50	50
Acerkis	165	880	50	50

## Sheet: Additional file 1_Table S3
Table S3: Adult mosquito daily mortality data following exposure to the net pieces impregnated with the essential oil
Strain	Treatment	Days	Death			Treatment code	Essential oil dose
Kisumu	0X	24	1			0X	Control
Kisumu	0X	20	1			55X	55 µg/cm2
Kisumu	0X	20	1			110X	110 µg/cm2
Kisumu	0X	19	1			165X	165 µg/cm2
Kisumu	0X	20	1
Kisumu	0X	20	1
Kisumu	0X	20	1
Kisumu	0X	20	1
Kisumu	0X	20	1
Kisumu	0X	20	1
Kisumu	0X	20	1
Kisumu	0X	18	1
Kisumu	0X	19	1
Kisumu	0X	19	1
Kisumu	0X	19	1
Kisumu	0X	19	1
Kisumu	0X	24	1
Kisumu	0X	24	1
Kisumu	0X	24	1
Kisumu	0X	24	1
Kisumu	0X	24	1
Kisumu	0X	24	1
Kisumu	0X	24	1
Kisumu	0X	24	1
Kisumu	0X	24	1
Kisumu	0X	23	1
Kisumu	0X	19	1
Kisumu	0X	19	1
Kisumu	0X	19	1
Kisumu	0X	19	1
Kisumu	0X	19	1
Kisumu	0X	19	1
Kisumu	0X	16	1
Kisumu	0X	18	1
Kisumu	0X	23	1
Kisumu	0X	23	1
Kisumu	0X	23	1
Kisumu	0X	23	1
Kisumu	0X	23	1
Kisumu	0X	16	1
Kisumu	0X	18	1
Kisumu	0X	23	1
Kisumu	0X	23	1
Kisumu	0X	23	1
Kisumu	0X	23	1
Kisumu	0X	23	1
Kisumu	0X	19	1
Kisumu	0X	19	1
Kisumu	0X	19	1
Kisumu	0X	19	1
Kisumu	55X	1	1
Kisumu	55X	1	1
Kisumu	55X	2	1
Kisumu	55X	4	1
Kisumu	55X	10	1
Kisumu	55X	1	1
Kisumu	55X	1	1
Kisumu	55X	1	1
Kisumu	55X	1	1
Kisumu	55X	2	1
Kisumu	55X	1	1
Kisumu	55X	4	1
Kisumu	55X	5	1
Kisumu	55X	6	1
Kisumu	55X	7	1
Kisumu	55X	1	1
Kisumu	55X	4	1
Kisumu	55X	5	1
Kisumu	55X	6	1
Kisumu	55X	7	1
Kisumu	55X	1	1
Kisumu	55X	1	1
Kisumu	55X	3	1
Kisumu	55X	4	1
Kisumu	55X	9	1
Kisumu	55X	2	1
Kisumu	55X	2	1
Kisumu	55X	3	1
Kisumu	55X	6	1
Kisumu	55X	6	1
Kisumu	55X	2	1
Kisumu	55X	2	1
Kisumu	55X	2	1
Kisumu	55X	2	1
Kisumu	55X	7	1
Kisumu	55X	3	1
Kisumu	55X	3	1
Kisumu	55X	5	1
Kisumu	55X	6	1
Kisumu	55X	6	1
Kisumu	55X	2	1
Kisumu	55X	4	1
Kisumu	55X	6	1
Kisumu	55X	8	1
Kisumu	55X	9	1
Kisumu	55X	1	1
Kisumu	55X	4	1
Kisumu	55X	6	1
Kisumu	55X	6	1
Kisumu	55X	9	1
Kisumu	110X	1	1
Kisumu	110X	1	1
Kisumu	110X	1	1
Kisumu	110X	2	1
Kisumu	110X	2	1
Kisumu	110X	1	1
Kisumu	110X	1	1
Kisumu	110X	1	1
Kisumu	110X	1	1
Kisumu	110X	2	1
Kisumu	110X	1	1
Kisumu	110X	1	1
Kisumu	110X	1	1
Kisumu	110X	1	1
Kisumu	110X	1	1
Kisumu	110X	1	1
Kisumu	110X	1	1
Kisumu	110X	1	1
Kisumu	110X	2	1
Kisumu	110X	2	1
Kisumu	110X	1	1
Kisumu	110X	1	1
Kisumu	110X	1	1
Kisumu	110X	1	1
Kisumu	110X	1	1
Kisumu	110X	2	1
Kisumu	110X	2	1
Kisumu	110X	2	1
Kisumu	110X	3	1
Kisumu	110X	3	1
Kisumu	110X	2	1
Kisumu	110X	2	1
Kisumu	110X	2	1
Kisumu	110X	2	1
Kisumu	110X	3	1
Kisumu	110X	2	1
Kisumu	110X	2	1
Kisumu	110X	3	1
Kisumu	110X	3	1
Kisumu	110X	3	1
Kisumu	110X	2	1
Kisumu	110X	2	1
Kisumu	110X	3	1
Kisumu	110X	3	1
Kisumu	110X	3	1
Kisumu	110X	2	1
Kisumu	110X	2	1
Kisumu	110X	3	1
Kisumu	110X	3	1
Kisumu	110X	3	1
Kisumu	165X	1	1
Kisumu	165X	1	1
Kisumu	165X	1	1
Kisumu	165X	1	1
Kisumu	165X	1	1
Kisumu	165X	1	1
Kisumu	165X	1	1
Kisumu	165X	1	1
Kisumu	165X	1	1
Kisumu	165X	1	1
Kisumu	165X	1	1
Kisumu	165X	1	1
Kisumu	165X	1	1
Kisumu	165X	1	1
Kisumu	165X	1	1
Kisumu	165X	1	1
Kisumu	165X	1	1
Kisumu	165X	1	1
Kisumu	165X	1	1
Kisumu	165X	1	1
Kisumu	165X	1	1
Kisumu	165X	1	1
Kisumu	165X	1	1
Kisumu	165X	1	1
Kisumu	165X	1	1
Kisumu	165X	1	1
Kisumu	165X	1	1
Kisumu	165X	1	1
Kisumu	165X	1	1
Kisumu	165X	1	1
Kisumu	165X	1	1
Kisumu	165X	1	1
Kisumu	165X	1	1
Kisumu	165X	1	1
Kisumu	165X	1	1
Kisumu	165X	1	1
Kisumu	165X	1	1
Kisumu	165X	1	1
Kisumu	165X	1	1
Kisumu	165X	1	1
Kisumu	165X	1	1
Kisumu	165X	1	1
Kisumu	165X	1	1
Kisumu	165X	1	1
Kisumu	165X	1	1
Kisumu	165X	1	1
Kisumu	165X	1	1
Kisumu	165X	1	1
Kisumu	165X	1	1
Kisumu	165X	1	1
Acerkis	0X	25	1
Acerkis	0X	20	1
Acerkis	0X	20	1
Acerkis	0X	19	1
Acerkis	0X	20	1
Acerkis	0X	20	1
Acerkis	0X	25	1
Acerkis	0X	25	1
Acerkis	0X	25	1
Acerkis	0X	25	1
Acerkis	0X	25	1
Acerkis	0X	25	1
Acerkis	0X	25	1
Acerkis	0X	25	1
Acerkis	0X	19	1
Acerkis	0X	19	1
Acerkis	0X	24	1
Acerkis	0X	24	1
Acerkis	0X	24	1
Acerkis	0X	24	1
Acerkis	0X	24	1
Acerkis	0X	24	1
Acerkis	0X	24	1
Acerkis	0X	24	1
Acerkis	0X	24	1
Acerkis	0X	23	1
Acerkis	0X	19	1
Acerkis	0X	19	1
Acerkis	0X	19	1
Acerkis	0X	19	1
Acerkis	0X	19	1
Acerkis	0X	19	1
Acerkis	0X	16	1
Acerkis	0X	18	1
Acerkis	0X	23	1
Acerkis	0X	23	1
Acerkis	0X	23	1
Acerkis	0X	23	1
Acerkis	0X	24	1
Acerkis	0X	24	1
Acerkis	0X	24	1
Acerkis	0X	24	1
Acerkis	0X	24	1
Acerkis	0X	24	1
Acerkis	0X	23	1
Acerkis	0X	23	1
Acerkis	0X	19	1
Acerkis	0X	19	1
Acerkis	0X	19	1
Acerkis	0X	19	1
Acerkis	55X	10	1
Acerkis	55X	12	1
Acerkis	55X	12	1
Acerkis	55X	14	1
Acerkis	55X	12	1
Acerkis	55X	10	1
Acerkis	55X	11	1
Acerkis	55X	11	1
Acerkis	55X	13	1
Acerkis	55X	2	1
Acerkis	55X	12	1
Acerkis	55X	12	1
Acerkis	55X	14	1
Acerkis	55X	12	1
Acerkis	55X	5	1
Acerkis	55X	5	1
Acerkis	55X	12	1
Acerkis	55X	12	1
Acerkis	55X	12	1
Acerkis	55X	10	1
Acerkis	55X	10	1
Acerkis	55X	13	1
Acerkis	55X	10	1
Acerkis	55X	13	1
Acerkis	55X	10	1
Acerkis	55X	1	1
Acerkis	55X	4	1
Acerkis	55X	10	1
Acerkis	55X	10	1
Acerkis	55X	13	1
Acerkis	55X	2	1
Acerkis	55X	12	1
Acerkis	55X	13	1
Acerkis	55X	13	1
Acerkis	55X	13	1
Acerkis	55X	9	1
Acerkis	55X	9	1
Acerkis	55X	9	1
Acerkis	55X	9	1
Acerkis	55X	9	1
Acerkis	55X	2	1
Acerkis	55X	9	1
Acerkis	55X	12	1
Acerkis	55X	12	1
Acerkis	55X	12	1
Acerkis	55X	12	1
Acerkis	55X	13	1
Acerkis	55X	12	1
Acerkis	55X	12	1
Acerkis	55X	12	1
Acerkis	110X	1	1
Acerkis	110X	1	1
Acerkis	110X	1	1
Acerkis	110X	2	1
Acerkis	110X	9	1
Acerkis	110X	1	1
Acerkis	110X	9	1
Acerkis	110X	11	1
Acerkis	110X	11	1
Acerkis	110X	14	1
Acerkis	110X	1	1
Acerkis	110X	1	1
Acerkis	110X	1	1
Acerkis	110X	10	1
Acerkis	110X	11	1
Acerkis	110X	1	1
Acerkis	110X	2	1
Acerkis	110X	7	1
Acerkis	110X	12	1
Acerkis	110X	12	1
Acerkis	110X	1	1
Acerkis	110X	10	1
Acerkis	110X	12	1
Acerkis	110X	13	1
Acerkis	110X	11	1
Acerkis	110X	2	1
Acerkis	110X	10	1
Acerkis	110X	11	1
Acerkis	110X	12	1
Acerkis	110X	11	1
Acerkis	110X	2	1
Acerkis	110X	11	1
Acerkis	110X	12	1
Acerkis	110X	13	1
Acerkis	110X	11	1
Acerkis	110X	1	1
Acerkis	110X	10	1
Acerkis	110X	11	1
Acerkis	110X	11	1
Acerkis	110X	11	1
Acerkis	110X	2	1
Acerkis	110X	3	1
Acerkis	110X	9	1
Acerkis	110X	10	1
Acerkis	110X	11	1
Acerkis	110X	1	1
Acerkis	110X	3	1
Acerkis	110X	8	1
Acerkis	110X	9	1
Acerkis	110X	11	1
Acerkis	165X	1	1
Acerkis	165X	1	1
Acerkis	165X	1	1
Acerkis	165X	2	1
Acerkis	165X	2	1
Acerkis	165X	1	1
Acerkis	165X	1	1
Acerkis	165X	1	1
Acerkis	165X	1	1
Acerkis	165X	1	1
Acerkis	165X	1	1
Acerkis	165X	1	1
Acerkis	165X	1	1
Acerkis	165X	1	1
Acerkis	165X	1	1
Acerkis	165X	1	1
Acerkis	165X	1	1
Acerkis	165X	1	1
Acerkis	165X	1	1
Acerkis	165X	2	1
Acerkis	165X	1	1
Acerkis	165X	1	1
Acerkis	165X	1	1
Acerkis	165X	1	1
Acerkis	165X	1	1
Acerkis	165X	1	1
Acerkis	165X	1	1
Acerkis	165X	1	1
Acerkis	165X	1	1
Acerkis	165X	3	1
Acerkis	165X	1	1
Acerkis	165X	1	1
Acerkis	165X	1	1
Acerkis	165X	1	1
Acerkis	165X	3	1
Acerkis	165X	1	1
Acerkis	165X	1	1
Acerkis	165X	1	1
Acerkis	165X	1	1
Acerkis	165X	2	1
Acerkis	165X	1	1
Acerkis	165X	1	1
Acerkis	165X	1	1
Acerkis	165X	1	1
Acerkis	165X	2	1
Acerkis	165X	1	1
Acerkis	165X	1	1
Acerkis	165X	1	1
Acerkis	165X	2	1
Acerkis	165X	12	1
Kiskdr	0X	25	1
Kiskdr	0X	20	1
Kiskdr	0X	20	1
Kiskdr	0X	19	1
Kiskdr	0X	21	1
Kiskdr	0X	20	1
Kiskdr	0X	25	1
Kiskdr	0X	25	1
Kiskdr	0X	25	1
Kiskdr	0X	25	1
Kiskdr	0X	25	1
Kiskdr	0X	25	1
Kiskdr	0X	25	1
Kiskdr	0X	25	1
Kiskdr	0X	19	1
Kiskdr	0X	21	1
Kiskdr	0X	21	1
Kiskdr	0X	21	1
Kiskdr	0X	21	1
Kiskdr	0X	21	1
Kiskdr	0X	21	1
Kiskdr	0X	24	1
Kiskdr	0X	24	1
Kiskdr	0X	24	1
Kiskdr	0X	24	1
Kiskdr	0X	26	1
Kiskdr	0X	19	1
Kiskdr	0X	19	1
Kiskdr	0X	19	1
Kiskdr	0X	19	1
Kiskdr	0X	19	1
Kiskdr	0X	19	1
Kiskdr	0X	16	1
Kiskdr	0X	18	1
Kiskdr	0X	23	1
Kiskdr	0X	26	1
Kiskdr	0X	26	1
Kiskdr	0X	26	1
Kiskdr	0X	26	1
Kiskdr	0X	26	1
Kiskdr	0X	26	1
Kiskdr	0X	26	1
Kiskdr	0X	26	1
Kiskdr	0X	26	1
Kiskdr	0X	26	1
Kiskdr	0X	23	1
Kiskdr	0X	26	1
Kiskdr	0X	26	1
Kiskdr	0X	26	1
Kiskdr	0X	19	1
Kiskdr	55X	2	1
Kiskdr	55X	2	1
Kiskdr	55X	2	1
Kiskdr	55X	2	1
Kiskdr	55X	3	1
Kiskdr	55X	1	1
Kiskdr	55X	1	1
Kiskdr	55X	2	1
Kiskdr	55X	3	1
Kiskdr	55X	4	1
Kiskdr	55X	2	1
Kiskdr	55X	2	1
Kiskdr	55X	4	1
Kiskdr	55X	7	1
Kiskdr	55X	12	1
Kiskdr	55X	2	1
Kiskdr	55X	3	1
Kiskdr	55X	4	1
Kiskdr	55X	7	1
Kiskdr	55X	12	1
Kiskdr	55X	3	1
Kiskdr	55X	4	1
Kiskdr	55X	5	1
Kiskdr	55X	9	1
Kiskdr	55X	9	1
Kiskdr	55X	6	1
Kiskdr	55X	9	1
Kiskdr	55X	9	1
Kiskdr	55X	9	1
Kiskdr	55X	9	1
Kiskdr	55X	6	1
Kiskdr	55X	6	1
Kiskdr	55X	9	1
Kiskdr	55X	9	1
Kiskdr	55X	11	1
Kiskdr	55X	1	1
Kiskdr	55X	2	1
Kiskdr	55X	9	1
Kiskdr	55X	11	1
Kiskdr	55X	11	1
Kiskdr	55X	2	1
Kiskdr	55X	6	1
Kiskdr	55X	6	1
Kiskdr	55X	9	1
Kiskdr	55X	11	1
Kiskdr	55X	2	1
Kiskdr	55X	6	1
Kiskdr	55X	11	1
Kiskdr	55X	11	1
Kiskdr	55X	11	1
Kiskdr	110X	2	1
Kiskdr	110X	10	1
Kiskdr	110X	10	1
Kiskdr	110X	12	1
Kiskdr	110X	12	1
Kiskdr	110X	1	1
Kiskdr	110X	1	1
Kiskdr	110X	2	1
Kiskdr	110X	5	1
Kiskdr	110X	6	1
Kiskdr	110X	1	1
Kiskdr	110X	2	1
Kiskdr	110X	3	1
Kiskdr	110X	9	1
Kiskdr	110X	9	1
Kiskdr	110X	2	1
Kiskdr	110X	2	1
Kiskdr	110X	2	1
Kiskdr	110X	2	1
Kiskdr	110X	4	1
Kiskdr	110X	5	1
Kiskdr	110X	6	1
Kiskdr	110X	7	1
Kiskdr	110X	8	1
Kiskdr	110X	9	1
Kiskdr	110X	1	1
Kiskdr	110X	6	1
Kiskdr	110X	8	1
Kiskdr	110X	9	1
Kiskdr	110X	9	1
Kiskdr	110X	4	1
Kiskdr	110X	5	1
Kiskdr	110X	6	1
Kiskdr	110X	9	1
Kiskdr	110X	8	1
Kiskdr	110X	4	1
Kiskdr	110X	7	1
Kiskdr	110X	9	1
Kiskdr	110X	11	1
Kiskdr	110X	8	1
Kiskdr	110X	6	1
Kiskdr	110X	6	1
Kiskdr	110X	8	1
Kiskdr	110X	11	1
Kiskdr	110X	11	1
Kiskdr	110X	4	1
Kiskdr	110X	6	1
Kiskdr	110X	9	1
Kiskdr	110X	9	1
Kiskdr	110X	9	1
Kiskdr	165X	1	1
Kiskdr	165X	1	1
Kiskdr	165X	1	1
Kiskdr	165X	2	1
Kiskdr	165X	2	1
Kiskdr	165X	1	1
Kiskdr	165X	1	1
Kiskdr	165X	2	1
Kiskdr	165X	2	1
Kiskdr	165X	2	1
Kiskdr	165X	1	1
Kiskdr	165X	2	1
Kiskdr	165X	2	1
Kiskdr	165X	2	1
Kiskdr	165X	2	1
Kiskdr	165X	1	1
Kiskdr	165X	1	1
Kiskdr	165X	1	1
Kiskdr	165X	2	1
Kiskdr	165X	2	1
Kiskdr	165X	1	1
Kiskdr	165X	1	1
Kiskdr	165X	2	1
Kiskdr	165X	2	1
Kiskdr	165X	2	1
Kiskdr	165X	1	1
Kiskdr	165X	1	1
Kiskdr	165X	2	1
Kiskdr	165X	2	1
Kiskdr	165X	2	1
Kiskdr	165X	1	1
Kiskdr	165X	2	1
Kiskdr	165X	2	1
Kiskdr	165X	2	1
Kiskdr	165X	2	1
Kiskdr	165X	2	1
Kiskdr	165X	2	1
Kiskdr	165X	2	1
Kiskdr	165X	2	1
Kiskdr	165X	2	1
Kiskdr	165X	1	1
Kiskdr	165X	1	1
Kiskdr	165X	2	1
Kiskdr	165X	2	1
Kiskdr	165X	2	1
Kiskdr	165X	1	1
Kiskdr	165X	1	1
Kiskdr	165X	1	1
Kiskdr	165X	2	1
Kiskdr	165X	2	1
